# Supplementary material for: Anakinra in Sanfilippo syndrome: a phase 1/2 trial
Source: Nat Med. 2024 Jun 21;30(9):2473–9. doi: 10.1038/s41591-024-03079-3 (PMC11405265; doi:10.1038/s41591-024-03079-3)
Supplement: Supplementary file 3 — Supplementary Data. [file 41591_2024_3079_MOESM3_ESM.xlsx]

## Sheet: Data
study_id	diagnosis	cshq_total	sbrs_move	sbrs_fear	sbrs_se	sbrs_exe	sbrs_oral	sbrs_mood	sbrs_total	nccpcr_total	apsi_total_short	fatigue_total_short	icr_total	movement	time	age
1	1	65	2	2.02	0.38	1.52	0.02	2.02	1.32667	25	9	12	7	2.07143	-1	7.68767
1		52	1.63	2.02	1.76	1.52	-0.59	2.22	1.42667	38	13	27	10	2.35714	0
1		59	1.17	0.95	2.28	-0.64	-0.69	-0.16	0.485	17	10	11	11	1.85714	1
1		68	1.36	1.19	1.24	0.91	-0.39	2.02	1.055	29	16	13	10	3.14286	2
1		54	1.72	2.26	1.24	0.6	-0.28	0.83	1.06167	15	10	11	11	2.71429	3
1		58	2.18	1.19	3.31	1.68	0.12	3.41	1.98167	36	19	27	15	2.71429	4
2	1	57	1.08	0.24	2.62	1.22	2.24	3.81	1.86833	14	26	26	14	2	-1	9.40548
2		49	0.53	0.6	2.1	0.44	1.84	2.02	1.255	13	22	24	13	1.64286	0
2		49	0.63	0.95	2.28	0.91	1.94	1.43	1.35667	13	14	24	11	1.57143	1
2		39	0.35	0.71	-0.66	-1.1	1.84	0.43	0.261667	22	13	14	7	1.5	2
2		40	0.08	0.71	0.03	-0.02	0.83	1.23	0.476667	23	7	12	5	0	3
2		48	1.17	0.71	1.41	0.29	1.74	3.61	1.48833	34	22	16	21	0.0714286	4
3	1	52	1.36	2.14	0.38	-1.1	2.24	0.04	0.843333	14	18	21	15	2	-1	10.137
3		46	0.72	2.5	2.1	-0.33	1.43	-0.95	0.911667	10	14	13	16	2.5	0
3		48	0.81	1.55	1.93	0.29	1.13	-0.56	0.858333	9	17	19	13	2.14286	1
3		47	0.9	2.02	-0.14	-0.17	0.62	-1.35	0.313333	9	8	14	5	1.85714	2
3		48	0.53	2.74	0.72	-0.17	1.33	-1.55	0.6	11	10	20	12	2.07143	3
3		52	0.26	2.02	-1.34	0.75	2.04	-1.95	0.296667	8	16	17	13	2.14286	4
4	2	39	2.54	1.67	0.55	1.37	0.73	0.04	1.15	18	13	10	11	2.14286	-1	9.75068
4		38	2.91	1.31	-0.48	0.75	0.83	-0.95	0.728333	21	7	14	10	1.78571	0
4		40	3	1.67	0.38	-0.64	0.73	-1.35	0.631667	12	8	19	9	1.85714	1
4		39	1.26	1.19	1.41	0.44	1.03	-1.35	0.663333	4	4	14	3	1.64286	2
4		34	1.81	0.71	1.41	0.14	0.93	-0.95	0.675	10	5	10	3	2.07143	3
4		41	2.82	1.79	1.59	0.75	1.94	-0.16	1.455	20	8	15	8	1.71429	4
5	1	46	2.45	0.83	0.72	-0.94	1.33	-0.95	0.573333	13	7	23	12	1.57143	-1	9.47123
5		36	0.99	-0.012	1.07	-1.41	0.73	-1.55	-0.0303333	19	14	21	14	0.214286	0
5		43	0.17	0.12	-1.86	-2.02	0.52	-2.14	-0.868333	10	6	13	5	0.142857	1
5		43	0.53	1.9	-1.86	-1.56	0.32	-1.15	-0.303333	8	8	15	9	0.714286	2
5		43	0.17	0.95	-1.69	-1.87	-0.08	-2.54	-0.843333	8	8	13	11	0	3
5		48	-0.01	1.19	-0.83	-2.33	0.12	-2.54	-0.733333	10	9	22	10	0	4
6	1	47	2.82	-0.6	-0.66	0.29	1.33	0.43	0.601667	37	11	22	13	1.71429	-1	7.77534
6		47	2.54	-0.83	0.55	-0.2	1.03	0.63	0.62	29	15	20	13	2	0
6		46	2.36	0	-0.83	0.14	0.93	-0.16	0.406667	15	9	20	6	1.78571	1
6		44	0.63	-0.95	0.38	0.14	0.93	0.04	0.195	27	7	14	5	1.14286	2
6		53	0.26	-0.48	0.9	-0.79	0.93	-0.56	0.0433333	21	14	22	9	0.571429	3
6		52	0.53	0.48	1.07	-0.33	1.13	0.63	0.585	27	13	19	10	1.42857	4
7	1	58	-0.47	0.83	-4.62	-1.1	-0.79	-1.75	-1.31667	6	8	13	9	0	-1	8.01644
7		49	-0.47	1.19	-3.59	-0.48	-0.99	-0.95	-0.881667	0	8	14	7	0	0
8	1	38	2.82	1.07	1.93	-0.02	2.04	-1.15	1.115	9	11	12	13	1.71429	-1	6.31781
8		39	0.99	2.26	1.24	-1.41	1.53	-1.35	0.543333	7	8	15	9	1.64286	0
8		32	1.08	1.79	1.41	-0.79	1.23	-1.75	0.495	5	9	12	10	1.85714	1
8		41	0.9	2.02	0.03	-1.41	0.73	-2.54	-0.045	15	8	29	6	1.5	2
8		37	0.81	1.55	-0.83	-1.72	1.43	-1.95	-0.118333	15	8	24	5	2	3
8		42	1.45	2.14	0.55	-1.25	1.43	-0.36	0.66	35	26	21	14	1.42857	4
9	1	57	3.27	1.31	7.1	1.68	1.23	3.61	3.03333	36	16	27	12	3.21429	-1	7.16986
9		58	3.46	1.9	4.86	1.68	1.43	2.22	2.59167	32	18	28	13	3.28571	0
9		57	3.09	1.9	6.07	1.68	1.33	2.02	2.68167	38	15	25	12	3.42857	1
9		54	2.73	0.36	5.72	0.75	1.23	1.03	1.97	35	16	27	11	3.5	2
9		62	2.63	0.95	5.21	1.68	1.33	0.24	2.00667	34	14	20	10	3.42857	3
9		56	2.18	0.95	4.69	1.22	1.63	-0.16	1.75167	25	14	27	9	3.5	4
10	1	53	2.45	1.79	3.48	1.06	1.23	-1.95	1.34333	14	10	14	12	1.57143	-1	9.72055
10		53	1.36	1.9	4.69	0.14	1.63	-0.36	1.56	24	8	22	8	2.28571	0
10		50	1.9	1.19	4.34	2.14	1.43	0.04	1.84	14	10	13	10	0	1
10		53	2.45	2.02	4.69	1.68	1.84	0.43	2.185	23	13	18	13	0	2
10		49	0.53	1.79	2.45	-0.48	1.43	-0.95	0.795	24	7	20	8	0	3
10		51	0.63	0.83	2.45	0.75	1.84	-0.95	0.925	14	5	21	6	0	4
11	1	38	2.54	-0.83	4.52	1.83	1.74	-0.36	1.57333	2	14	17	8	0.857143	-1	12.063
11		37	1.9	1.19	4	1.06	1.23	-0.56	1.47	11	13	13	11	2.28571	0
11		41	2.45	0.95	4.69	1.52	1.43	0.83	1.97833	19	16	21	12	2	1
11		39	2.63	0.83	2.79	1.06	1.13	-0.16	1.38	11	13	21	11	2	2
11		52	-0.2	0.24	-0.66	-1.72	0.02	-2.54	-0.81	18	16	21	13	2	3
11		43	1.81	0.83	3.83	0.6	0.62	-0.56	1.18833	16	16	27	13	2	4
12	1	63	3	0.83	7.28	1.99	1.84	0.63	2.595	49	24	11	13	0	-1	8.68767
12		62	4.55	1.31	10.55	2.3	2.34	2.42	3.91167	49	36	20	18	2.35714	0
12		57	2.36	1.67	8.66	1.22	2.04	0.04	2.665	43	25	24	14	1.85714	1
13	1	53	2.63	2.5	6.59	1.83	1.53	0.63	2.61833	38	13	23	11	0.142857	-1	9.78082
13		48	1.45	2.5	6.07	1.68	1.53	1.82	2.50833	45	13	26	12	0	0
13		44	1.17	2.5	4	1.52	1.33	0.24	1.79333	21	8	24	7	0	1
13		46	1.81	2.02	3.83	1.37	1.23	1.23	1.915	41	11	25	14	0	2
13		44	0.63	2.86	3.31	0.6	1.53	0.24	1.52833	15	5	19	3	0	3
13		52	3.37	2.02	6.24	1.52	1.94	1.63	2.78667	39	10	24	10	0	4
14	2	52	0.81	-0.36	0.72	1.68	1.23	-0.16	0.653333	19	15	10	15	0	-1	7.26849
14		60	4.28	-0.36	3.14	1.99	2.04	0.24	1.88833	6	10	20	14	0	0
14		55	1.26	1.31	-1	-3.26	2.04	-0.56	-0.035	18	22	12	15	0	1
14		52	3.18	0.12	0.38	-2.95	1.84	-0.95	0.27	4	4	12	10	0	2
14		49	1.72	0.12	-0.66	-3.26	2.24	-1.35	-0.198333	0	15	18	14	0	3
14		52	0.26	0.12	-1	-3.26	2.44	-1.35	-0.465	0	10	10	10	0	4
15	1	49	-0.56	1.55	6.07	0.6	-0.18	-0.76	1.12	37	14	19	12	1.92857	-1	11.4603
16	1	37	3	0.71	6.93	0.75	0.12	2.62	2.355	39	21	26	13	0	-1	11.8027
16		38	2.27	0.48	4.52	1.83	0.32	1.43	1.80833	16	18	21	12	0	0
16		38	3	0.83	5.21	1.68	0.22	2.62	2.26	37	23	29	13	0	1
17	1	57	0.08	2.26	0.9	-2.64	1.03	-2.54	-0.151667	26	22	26	13	0	-1	10.1479
17		57	1.54	0.36	2.62	0.44	1.53	-1.35	0.856667	47	16	43	18	0.5	0
18	3	45	3.64	2.5	4.17	2.14	1.84	3.81	3.01667	17	35	13	19	0	-1	12.0274
18		37	2.54	2.38	5.21	1.83	1.63	3.01	2.76667	18	31	10	18	0	0
19	1	43	-0.65	-0.36	1.41	-0.48	-0.69	0.43	-0.0566667	14	17	36	14	0	-1	16.7507
19		35	-0.2	-2.02	1.59	-0.48	-0.49	-0.56	-0.36	0	9	10	8	0	0
19		36	-0.2	-2.02	1.41	-0.48	-0.59	-0.56	-0.406667	0	10	10	8	0	1
19		35	-0.11	-2.02	1.24	-0.79	-0.79	-0.56	-0.505	0	9	10	8	0	2
19		34	-0.11	-2.02	1.24	-0.79	-0.79	-0.56	-0.505	0	9	11	8	0	3
19		35	-0.2	-2.02	1.59	-0.48	-0.49	-0.56	-0.36	0	10	14	7	0	4
20	1	45	-1.84	-3.1	1.76	-0.94	-1.19	-1.35	-1.11	15	16	24	12	2	-1	26.0849
20		40	0.44	0.95	1.76	-1.56	-0.49	-1.95	-0.141667	17	12	20	9	1.85714	0
20		44	-0.2	0.83	3.83	-1.41	-0.69	-1.95	0.0683333	19	13	19	11	2	1
20		39	-1.02	0.83	2.79	-0.79	-0.59	-1.75	-0.0883333	18	12	26	12	2	2
20		35	0.08	1.55	4.34	-0.48	-0.59	-1.55	0.558333	19	11	19	9	2	3
20		40	-0.01	0.95	1.93	-1.25	-0.59	-1.95	-0.153333	17	11	20	10	2	4
21	2	49	-0.74	1.31	2.28	-1.72	1.84	-2.54	0.0716667	35	10	29	10	0.428571	-1	16.7753
21		51	0.63	1.55	6.41	-1.56	1.43	-1.75	1.11833	47	6	28	13	0.428571	0
21		43	0.26	0.83	5.55	-0.64	1.43	-2.14	0.881667	36	7	24	9	0.285714	1
21		49	0.72	1.07	4.34	-0.64	1.53	-2.34	0.78	27	8	23	10	1.07143	2
21		61	0.99	1.79	4.86	0.6	1.53	-2.14	1.27167	49	12	34	14	0.285714	3
21		49	0.72	1.79	6.24	-1.1	0.62	-2.14	1.02167	38	7	31	11	0.142857	4
22	1	34	0.72	-0.6	3.31	1.22	2.04	-2.14	0.758333	4	13	10	9	0	-1	7.90959
22		39	0.9	0.24	3.31	1.37	1.84	-0.56	1.18333	23	13	11	8	0	0
22		35	0.81	0.36	4	1.06	1.94	-1.55	1.10333	11	12	10	5	0	1
22		35	1.26	-0.24	3.31	0.44	1.84	-1.75	0.81	2	8	10	5	0	2
22		33	2.09	0.24	2.1	1.22	1.53	-1.95	0.871667	8	7	10	6	0	3
22		33	1.08	-0.48	2.79	0.91	1.63	-1.35	0.763333	10	7	14	7	0	4
23	1	48	2.45	-0.24	1.41	1.52	0.52	-1.75	0.651667	10	8	12	8	0	-1	7.68493
23		48	2.09	0.71	2.28	1.37	0.73	-1.95	0.871667	2	6	12	7	0	0
23		43	2.36	0.12	3.83	0.44	0.42	-1.95	0.87	4	8	12	4	0	1
24	1	52	3	2.86	3.83	1.83	2.14	-0.56	2.18333	29	22	13	16	3.42857	-1	9.63014
24		66	1.81	2.38	4	1.06	1.63	-1.15	1.62167	21	21	35	15	2.85714	0
24		54	2.36	2.02	4.69	1.83	1.53	-0.95	1.91333	25	14	20	10	3	1
24		58	1.9	1.67	4.69	0.75	1.74	-0.95	1.63333	28	21	36	15	3	2
