# Supplementary material for: Anakinra in Sanfilippo syndrome: a phase 1/2 trial
Source: Nat Med. 2024 Jun 21;30(9):2473–9. doi: 10.1038/s41591-024-03079-3 (PMC11405265; doi:10.1038/s41591-024-03079-3)
Supplement: Supplementary file 4 — Statistical Source Data. [file 41591_2024_3079_MOESM4_ESM.xlsx]

## Sheet: Sheet1
id	mdri8_improved	mdri16_improved	mdri36_improved	mono0	mono8	mono08	mono16	mono016	mono36	mono036	b0	b8	b08	b16	b016	b36	b036	cd40	cd48	cd408	cd416	cd4016	cd436	cd4036	cd80	cd88	cd808	cd816	cd8016	cd836	cd8036	mdri8_worse	mdri16_worse	mdri36_worse
1	5	2	3	20.1	16.8	-3.3	27.9	7.8	25.4	5.3	32.2	31.4	-0.800001	33.8	1.6	30.4	-1.8	30.1	37.5	7.4	34.6	4.5	29.2	-0.9	24.1	28.1	4	25.2	1.1	28.4	4.3	1	3	1
2	1	5	5	41.9	29.6	-12.3	36.3	-5.6	46	4.1	19.6	16.3	-3.3	15.3	-4.3	19.3	-0.300001	66.9	71.6	4.7	69.1	2.2	68.5	1.6	19.4	16.8	-2.6	18.4	-1	19.4	0	0	1	1
3	1	3	2	89.3	33.8	-55.5	45.6	-43.7			15.9	15.3	-0.599999	17.4	1.5			6.69	57	50.31	56	49.31			59.4	25.2	-34.2	25.5	-33.9			2	0	1
4	1	3	4	28	35.7	7.7	16.5	-11.5	27.9	-0.1	28.2	24.4	-3.8	26.5	-1.7	30.6	2.4	64.4	63.9	-0.5	75.5	11.1	65.3	0.900002	26.5	25.5	-1	15.7	-10.8	27.5	1	2	0	1
5	4	3	5	35.3	33.7	-1.6	37.3	2	36.4	1.1	35.8	32.7	-3.1	29.5	-6.3	37.4	1.6	55.5	70.6	15.1	57.7	2.2	61	5.5	29.7	21	-8.7	32.4	2.7	30	0.299999	1	2	1
6	3	3	4	36.3	31.4	-4.9					24.2	36.6	12.4					55.3	52.4	-2.9					26.3	30.3	4					0	0	1
7				23.2							29.4							54.2							35.4
8	2	2	1	20.8	40.4	19.6	51.5	30.7	14.6	-6.2	25.2	27.1	1.9	15	-10.2	27.9	2.7	43.8	46.4	2.6	0.37	-43.43	44.8	1	45.7	39.4	-6.3	75.7	30	33.2	-12.5	2	2	3
9	2	3	3	33.9	61.3	27.4	42.4	8.5	31.2	-2.7	21.5	26.4	4.9	26.6	5.1	58.1	36.6	50.2	58.9	8.7	60	9.8	49.8	-0.400002	36.7	19.6	-17.1	20.4	-16.3	30	-6.7	2	1	2
10	3	2	4	23.4	11.3	-12.1	27.6	4.2	20.3	-3.1	21.3	14.1	-7.2	28	6.7	63.3	42	53.3	28.4	-24.9	56.9	3.6	39.4	-13.9	31.6	50.8	19.2	22.2	-9.4	30.2	-1.4	1	2	0
11	1	1	2	16.3	71.2	54.9	64.2	47.9	32.4	16.1	26.1	35.6	9.5	25.2	-0.9	57.7	31.6	57.2	55.6	-1.6	57	-0.200001	67	9.8	34.2	26.3	-7.9	32	-2.2	21.5	-12.7	4	1	4
12	5			18	51.9	33.9					25.7	19.9	-5.8					69.6	68.1	-1.5					21.9	20	-1.9					1
13	4	2	5	14.2	33.3	19.1	48	33.8	32.6	18.4	77.2	57.5	-19.7	58.7	-18.5	32.4	-44.8	74.9	70.1	-4.8	67.2	-7.7	46.3	-28.6	11.5	19.2	7.7	18.5	7	45.6	34.1	0	0	0
14	3	4	3	40	25.7	-14.3			20.1	-19.9	57.3	57.2	-0.0999985			78	20.7	19.5	59.5	40			70.3	50.8	68.2	28.5	-39.7			17.8	-50.4	2	0	1
15
16	0			42.2	92.2	50					5.34	26.5	21.16					14.8	39.6	24.8					64.5	15.3	-49.2					3
17	6			27.7	26.3	-1.4	27.4	-0.300001			27.4	27.5	0.1	28	0.6			48	44.6	-3.4	1.65	-46.35			34.6	32.8	-1.8	67.6	33			0
18				35.5							47.1							63.1							7.51
19	0	0	0	35.9	29.7	-6.2	21.3	-14.6	25.8	-10.1	30.3	18.4	-11.9	18.9	-11.4	63.2	32.9	55.2	48.9	-6.3	48.4	-6.8	63.7	8.5	20.7	38.3	17.6	39	18.3	22.7	2	1	0	0
20	0	0	2	13.5	52.8	39.3	40.4	26.9	42.9	29.4	38	37.7	-0.299999	34.5	-3.5	26.7	-11.3	65.3	65	-0.300003	63.9	-1.4	77.1	11.8	24.5	22.2	-2.3	23.9	-0.6	14.4	-10.1	3	2	2
21				19							22.6							59.7							28.2
22	3	3	3	57.3							16							0.88							52.8							0	0	0
23	1			14	41.7	27.7	38.1	24.1			40.2	62.1	21.9	16	-24.2			64	74.4	10.4	16.9	-47.1			16.3	7.64	-8.66	7.81	-8.49			1
24	3	1		24.8	78.4	53.6					17.5	24	6.5					10.6	58.4	47.8					62.1	25.5	-36.6					1	2
